# Supplementary material for: Nature of Beryllium, Magnesium, and Zinc Bonds in Carbene⋯MX2 (M = Be, Mg, Zn; X = H, Br) Dimers Revealed by the IQA, ETS-NOCV and LED Methods
Source: Int J Mol Sci. 2022 Nov 24;23(23):14668. doi: 10.3390/ijms232314668 (PMC9738500; doi:10.3390/ijms232314668)
Supplement: Supplementary file 1 [file ijms-23-14668-s001.zip]

Archive with 1 entries (1 files):
- ijms-2019654-supplementary.pdf
